# Supplementary material for: Family Bonds with Pets and Mental Health during COVID-19 in Australia: A Complex Picture
Source: Int J Environ Res Public Health. 2023 Mar 23;20(7):5245. doi: 10.3390/ijerph20075245 (PMC10094414; doi:10.3390/ijerph20075245)
Supplement: Supplementary file 1 [file ijerph-20-05245-s001.zip]

Archive with 1 entries (1 files):
- ijerph-2262861-supplementary.pdf
